# Supplementary material for: Far infrared intervention on brain changes in patients with alcohol dependence: a pilot longitudinal MRI study
Source: Front Psychiatry. 2026 Mar 9;17:1759791. doi: 10.3389/fpsyt.2026.1759791 (PMC13006328; doi:10.3389/fpsyt.2026.1759791)
Supplement: Supplementary file 2 [file Table2.xlsx]

## Sheet: Time1<Time2inGroup1
cluster	cluster	cluster	cluster
p(FWE-corr)	p(FDR-corr)	equivk	p(unc)	x,y,z {mm}
--------------------------------------------------------------------------------
0	0	128944	0	3 -66 -51
--------------------------------------------------------------------------------
Height threshold: T = 1.69, p = 0.049 (1.000)
Extent threshold: k = 128944 voxels, p = 0.000 (0.000)

## Sheet: Time1<Time2inGroup2
cluster	cluster	cluster	cluster
p(FWE-corr)	p(FDR-corr)	equivk	p(unc)	x,y,z {mm}
--------------------------------------------------------------------------------
0	0	179188	0	52 -21 14
--------------------------------------------------------------------------------
Height threshold: T = 1.69, p = 0.049 (1.000)
Extent threshold: k = 179188 voxels, p = 0.000 (0.000)

## Sheet: Time1<Time2&Group1<Group2
cluster	cluster	cluster	cluster
p(FWE-corr)	p(FDR-corr)	equivk	p(unc)	x,y,z {mm}
--------------------------------------------------------------------------------
0.104	0.037	2591	0	-40 -75 -33'
0.073	0.037	2777	0	52 9 3
0.007	0.008	4054	0	54 -54 39
--------------------------------------------------------------------------------
Height threshold: T = 1.69, p = 0.049 (1.000)
Extent threshold: k = 2591 voxels, p = 0.000 (0.104)
